# Supplementary material for: The Sec61 translocon is a therapeutic vulnerability in multiple myeloma
Source: EMBO Mol Med. 2022 Jan 11;14(3):e14740. doi: 10.15252/emmm.202114740 (PMC8899908; doi:10.15252/emmm.202114740)
Supplement: Supplementary file 3 — Source Data for Expanded View [file EMMM-14-e14740-s001.zip]

Archive with 19 entries (16 files):
- Figure_EV2/
- Figure_EV2/FigEV2A_ATF4_JIM3.tif
- Figure_EV2/FigEV2A_ATF4_JIM3_MW.tif
- Figure_EV2/FigEV2A_ATF4_KMS11.tif
- Figure_EV2/FigEV2A_ATF4_KMS11_MW.tif
- Figure_EV2/FigEV2A_GAPDH_JIM3.tif
- Figure_EV2/FigEV2A_GAPDH_JIM3_MW.tif
- Figure_EV2/FigEV2A_GAPDH_KMS11.tif
- Figure_EV2/FigEV2A_GAPDH_KMS11_MW.tif
- __MACOSX/
- __MACOSX/Figure_EV2/
- __MACOSX/Figure_EV2/._FigEV2A_ATF4_JIM3.tif
- __MACOSX/Figure_EV2/._FigEV2A_ATF4_JIM3_MW.tif
- __MACOSX/Figure_EV2/._FigEV2A_ATF4_KMS11.tif
- __MACOSX/Figure_EV2/._FigEV2A_ATF4_KMS11_MW.tif
- __MACOSX/Figure_EV2/._FigEV2A_GAPDH_JIM3.tif
- __MACOSX/Figure_EV2/._FigEV2A_GAPDH_JIM3_MW.tif
- __MACOSX/Figure_EV2/._FigEV2A_GAPDH_KMS11.tif
- __MACOSX/Figure_EV2/._FigEV2A_GAPDH_KMS11_MW.tif
