# Supplementary material for: The Sec61 translocon is a therapeutic vulnerability in multiple myeloma
Source: EMBO Mol Med. 2022 Jan 11;14(3):e14740. doi: 10.15252/emmm.202114740 (PMC8899908; doi:10.15252/emmm.202114740)
Supplement: Supplementary file 5 — Source Data for Figure 5 [file EMMM-14-e14740-s004.zip]

Archive with 11 entries (8 files):
- Figure_5/
- Figure_5/Fig5D_ATF4_vabl.tif
- Figure_5/Fig5D_ATF4_vabl_MW.tif
- Figure_5/Fig5D_GAPDH_vabl.tif
- Figure_5/Fig5D_GAPDH_vabl_MW.tif
- __MACOSX/
- __MACOSX/Figure_5/
- __MACOSX/Figure_5/._Fig5D_ATF4_vabl.tif
- __MACOSX/Figure_5/._Fig5D_ATF4_vabl_MW.tif
- __MACOSX/Figure_5/._Fig5D_GAPDH_vabl.tif
- __MACOSX/Figure_5/._Fig5D_GAPDH_vabl_MW.tif
